# Supplementary material for: Comparing resting state fMRI de-noising approaches using multi- and single-echo acquisitions
Source: PLoS One. 2017 Mar 21;12(3):e0173289. doi: 10.1371/journal.pone.0173289 (PMC5360253; doi:10.1371/journal.pone.0173289)
Supplement: S2 File — (GZ) [file pone.0173289.s003.gz › S2_File.xlsx]

## Sheet: temporal SNR
	SE-Uncleaned	MWC	FIXsoft	FIXagg	AROMAsoft	AROMAagg	ME-Uncleaned	ME-AROMAagg	MEICA
ADHD1	106.369	127.533	130.081	146.638	131.744	143.292	387.601	699.258	472.029
ADHD2	97.2383	121.969	133.135	171.499	136.378	154.502	297.039	744.908	463.987
ADHD3	96.1397	122.309	127.701	157.91	138.67	155.463	315.237	863.723	382.633
ADHD4	101.139	113.513	118.17	139.98	150.33	158.234	342.581	829.274	453.238
ADHD5	86.4644	115.416	111.246	142.078	130.027	152.299	282.031	852.877	380.85
ADHD6	103.579	141.67	139.695	175.582	165.384	183.277	308.711	1013.88	481.336
ADHD7	54.0353	106.916	97.3101	112.723	138.253	163.186	179.305	467.746	370.925
ADHD8	82.8657	99.1443	99.0614	113.891	103.453	113.938	248.188	576.312	302.558
ADHD9	119.778	140.802	151.52	179.222	147.303	160.739	401.489	717.835	458.326
ADHD10	125.232	139.44	153.771	168.171	157.273	161.486	445.901	975.107	588.456
ADHD11	130.54	139.281	159.493	177.166	166.778	182.552	428.121	880.819	529.301
ADHD12	135.922	148.128	157.425	176.735	167.638	174.659	468.55	999.363	547.492
ADHD13	93.3287	101.955	106.017	114.13	112.481	116.382	326.175	692.516	369.356
ADHD14	54.6396	92.1481	102.916	182.708	99.1703	151.6	182.665	574.079	367.058
ADHD15	101.288	109.214	111.802	141.893	161.155	167.393	304.744	866.438	425.353
ADHD16	116.475	132.262	143.167	161.677	142.144	155.176	416.083	812.341	472.085
ADHD17	49.9035	81.8703	71.2592	121.447	150.091	175.828	145.291	437.053	464.031
ADHD18	54.908	82.3683	77.012	147.86	121.331	152.5	141.862	434.381	361.941
ADHD19	135.229	150.957	154.319	163.885	164.911	168.106	433.606	1025.74	560.318
ADHD20	96.2989	119.964	130.797	159.828	140.779	155.798	349.685	794.493	477.371
ADHD21	130.878	151.542	160.985	174.317	159.412	173.007	417.596	819.644	534.905
ADHD22	60.5152	94.9362	90.6794	119.487	103.817	135.285	192.175	300.001	302.01
ADHD23	115.524	125.83	140.447	157.987	160.215	166.063	344.063	916.622	463.118
ADHD24	122.28	141.366	152.237	159.972	143.665	157.482	388.837	881.037	454.815
ADHD25	100.658	139.482	141.279	185.458	138.684	173.737	293.086	821.22	400.384
ADHD26	52.9369	104.469	96.4885	136.222	91.344	153.236	176.019	357.338	519.65
ADHD27	115.333	143.128	149.018	172.837	148.733	171.308	369.016	771.89	484.576
ADHD28	131.682	142.227	151.53	166.415	174.943	181.026	478.664	1039.02	617.565
ADHD29	138.091	153.162	157.367	167.042	177.409	196.597	418.972	899.71	481.003
ADHD30	138.738	160.025	169.322	188.018	157.718	166.858	423.085	826.284	486.168
HC1	84.3195	97.5151	98.7827	102.754	94.7056	97.0205	263.029	517.333	293.313
HC2	109.613	127.946	137.646	156.473	142.102	163.529	328.391	780.608	385.568
HC3	135.282	143.594	155.796	166.252	159.428	166.78	489.998	886.134	549.908
HC4	104.352	123.854	142.188	171.727	149.705	167.255	369.225	954.12	504.744
HC5	55.3808	83.6999	72.5795	116.972	125.768	148.747	186.163	692.401	406.317
HC6	94.5829	113.377	114.368	154.419	131.433	156.417	272.719	751.156	390.779
HC7	112.18	129.551	136.974	145.189	169.149	183.019	336.495	954.621	443.939
HC8	133.685	149.392	159.99	169.943	169.887	174.422	457.537	1083.57	567.169
HC9	97.9096	117.253	138.695	190.19	177.565	191.278	320.248	882.537	491.349
HC10	109.225	134.92	142.118	153.559	122.528	137.688	338.808	680.556	369.487
HC11	113.287	143.595	146.982	182.78	167.637	185.066	330.907	990.873	440.151
HC12	116.44	136.816	138.084	154.292	164.746	180.913	350.898	872.663	404.025
HC13	83.6435	137.463	138.374	146.335	175.931	189.723	338.936	885.62	413.826
HC14	136.986	157.376	177.565	192.62	167.624	175.063	481.158	958.13	604.605
HC15	93.175	114.095	116.96	141.085	142.547	153.93	302.066	731.637	230.906
HC16	129.328	151.252	157.784	171.682	145.268	157.618	392.582	765.594	454.144
HC17	123.45	152	161.408	193.472	157.211	182.138	446.324	1034.3	552.62
HC18	131.706	152.369	159.796	178.475	153.811	164.324	394.385	781.187	476.132
HC19	139.197	141.008	159.178	168.621	175.647	186.969	437.03	922.042	502.966
HC20	139.634	163.327	165.293	179.863	178.716	187.758	429.685	989.822	523.037
HC21	115.238	145.087	143.161	155.558	154.269	163.788	381.276	828.559	469.313
HC22	78.4504	115.871	118.077	156.735	146.325	182.444	221.566	732.316	403.021
HC23	98.9778	116.759	119.519	146.897	136.854	152.393	317.828	757.417	424.01
HC24	136.105	158.77	164.105	178.312	173.922	181.359	499.616	1033.52	529.529
HC25	112.055	125.092	135.097	156.87	147.488	165.049	391.066	970.747	520.474
HC26	127.53	141.196	156.168	175.815	154.878	164.118	424.651	869.948	480.333
HC27	111.284	123.435	131.056	140.615	127.76	131.117	389.749	755.369	455.104
HC28	95.5843	118.313	119.699	140.31	124.165	134.884	337.496	747.704	438.764
HC29	131.979	145.722	151.619	169.085	163.244	173.281	448.136	868.673	462.188
HC30	154.126	170.918	175.252	188.406	175.779	181.516	514.86	980.268	618.831

## Sheet: temporal SNR Brain stem
	SE-Uncleaned	MWC	FIXsoft	FIXagg	ICA-AROMAsoft	ICA-AROMAagg	ME-Uncleaned	ME-AROMAagg	ME-ICA
ADHD1	76.6736	83.9699	84.3499	92.4338	88.0785	90.1955	291.038	567.666	336.862
ADHD2	78.0577	87.9349	96.041	111.386	99.5802	103.919	215.345	501.061	290.738
ADHD3	63.5259	72.0212	75.1696	87.3296	81.4052	85.4711	230.028	538.836	278.669
ADHD4	68.3746	74.064	73.0214	84.0324	86.6786	87.8514	245.407	565.113	303.335
ADHD5	64.2172	73.7328	70.4412	87.1646	84.5103	89.8216	225.808	567.711	279.161
ADHD6	93.8307	106.197	99.8214	121.329	122.214	126.956	256.352	707.555	340.153
ADHD7	68.3846	95.2641	83.8735	95.9667	109.376	115.85	200.255	397.5	314.621
ADHD8	61.5271	68.7033	67.229	73.6012	72.0603	74.8508	193.193	430.98	217.033
ADHD9	82.871	92.3111	105.865	116.206	104.927	109.217	260.231	570.483	331.073
ADHD10	83.0678	91.5232	98.3414	105.069	100.319	101.189	287.476	641.257	364.91
ADHD11	92.5027	99.8585	107.069	115.904	107.907	112.638	310.753	652.277	393.901
ADHD12	84.4659	90.5612	96.6457	106.462	105.177	106.294	304.373	681.538	380.168
ADHD13	52.9363	56.6262	57.0546	60.1706	58.8543	59.3764	198.896	396.96	222.469
ADHD14	56.9206	76.5065	78.7495	123.96	91.4909	113.902	171.355	461.28	282.18
ADHD15	68.579	74.4237	70.9171	86.9959	93.8953	95.5764	211.812	551.365	280.531
ADHD16	84.5908	91.1944	96.4553	104.414	95.0382	98.3717	265.251	555.043	297.096
ADHD17	57.037	73.5978	57.7198	95.9826	98.9577	105.551	158.321	377.281	327.383
ADHD18	64.7775	80.2474	61.8727	113.566	100.625	111.718	169.172	432.962	288.907
ADHD19	65.7275	72.182	72.7871	76.883	78.4051	78.8627	208.624	493.142	260.7
ADHD20	65.171	75.2361	78.565	91.4584	85.4919	89.504	191.168	483.972	267.603
ADHD21	97.0009	107.542	113.382	118.791	111.667	114.643	273.529	626.493	342.579
ADHD22	69.1568	86.8875	75.4433	96.4279	89.5543	100.061	174.459	316.748	236.277
ADHD23	67.5377	73.5982	78.2222	85.3309	89.0666	90.865	192.523	505.115	258.7
ADHD24	79.0894	85.7386	97.251	100.415	93.8164	96.7389	223.375	551.841	276.997
ADHD25	82.6278	93.0954	95.3047	110.888	96.4102	104.369	231.414	550.09	284.348
ADHD26	57.7341	80.8436	70.6933	92.3287	83.9811	96.7103	189.033	326.997	351.659
ADHD27	83.6227	92.3013	96.2886	106.557	102.447	105.954	247.903	599.304	324.591
ADHD28	77.4338	84.3941	82.0992	89.8599	100.338	101.424	292.179	672.784	382.437
ADHD29	87.2927	94.4402	96.5038	102.104	108.089	112.937	246.065	609.954	315.923
ADHD30	85.0159	91.8164	101.684	108.358	100.399	102.05	228.071	568.757	293.367
HC1	43.8093	47.3818	47.5733	49.2824	47.5589	47.7997	133.784	287.173	150.695
HC2	71.8266	80.7672	85.5218	92.83	85.4616	90.6719	216.029	495.145	273.926
HC3	78.0163	83.1735	87.2603	92.7819	92.5226	93.9525	273.984	594.772	358.543
HC4	69.1562	75.709	83.7159	97.6164	90.5762	94.841	232.53	596.275	307.144
HC5	45.8043	55.6901	42.063	66.287	64.0095	70.457	173.04	433.953	251.446
HC6	81.949	91.6058	83.1734	108.968	101.381	109.885	234.526	602.811	307.841
HC7	83.1775	90.105	94.9427	100.631	106.379	109.49	253.623	638.159	310.671
HC8	72.5289	78.0193	84.1214	88.9349	86.8089	87.4028	254.677	594.93	340.401
HC9	68.2694	77.4672	82.5023	105.016	97.0009	101.522	252.053	605.144	344.38
HC10	78.806	86.7132	92.6892	97.8194	89.7088	92.118	227.108	512.391	260.585
HC11	77.3518	86.8878	90.1918	104.262	96.6528	101.066	244.001	629.594	290.14
HC12	84.7152	93.4602	90.8994	99.5699	106.494	109.892	247.446	600.081	285.077
HC13	78.5678	97.342	94.4695	99.3891	114.786	117.813	245.337	640.611	295.586
HC14	92.656	100.311	114.073	120.197	109.751	111.774	302.599	688.34	396.026
HC15	66.6052	75.0007	76.6783	85.9449	85.9677	87.5977	195.106	443.347	174.332
HC16	71.5661	78.9154	82.9872	88.4815	79.3344	82.2723	207.233	442.79	248.07
HC17	77.7401	88.5791	96.0543	107.01	100.133	104.531	275.774	641.256	349.922
HC18	94.4461	103.289	111.562	120.262	107.112	110.516	253.601	593.696	319.604
HC19	84.9102	92.7468	96.5006	103.409	108.126	110.966	225.804	633.397	323.294
HC20	77.3769	86.2562	87.4435	96.1995	101.488	103.003	234.262	631.065	313.38
HC21	75.7759	83.7921	84.0193	90.0772	90.2292	92.0314	229.695	539.118	277.312
HC22	70.9849	86.3804	76.7447	98.2438	100.337	108.36	214.047	553.205	283.335
HC23	78.1269	85.0207	82.6096	97.1572	93.2251	96.4786	272.535	591.317	326.496
HC24	83.5583	92.7174	95.1783	102.501	101.301	102.788	294.157	673.108	357.083
HC25	77.5055	82.4232	84.1843	94.5818	92.4313	95.4463	304.385	663.022	375.825
HC26	78.2269	84.9229	97.1026	105.778	97.3977	99.3389	253.168	624.934	329.489
HC27	62.1817	66.6425	70.6278	74.0016	69.5909	70.2722	249.366	485.714	278.99
HC28	57.5273	65.1343	63.5941	72.7057	69.1104	70.5037	224.654	482.011	273.279
HC29	85.4352	93.8224	95.1609	104.128	104.332	106.386	285.674	636.412	356.765
HC30	94.8448	102.617	104.739	112.342	107.465	109.513	329.938	690.842	410.163

## Sheet: DVARS
	SE-Uncleaned	MWC	FIXsoft	FIXagg	AROMAsoft	AROMAagg	ME-Uncleaned	ME-AROMAagg	ME-ICA
ADHD1	4.00784	1.9997	2.01615	1.42914	1.50042	1.31982	0.84974	0.415264	0.542945
ADHD2	9.34129	4.74496	2.95927	1.61847	2.39698	1.90228	1.64377	0.432991	0.606746
ADHD3	5.8474	2.80364	1.92203	1.41998	1.19023	1.20731	1.08742	0.323449	0.493867
ADHD4	6.38882	3.94189	3.51997	1.8727	1.47338	1.54762	1.20651	0.317393	0.518293
ADHD5	6.55845	3.23352	3.50666	1.88687	1.63528	1.11736	1.36801	0.255449	0.805124
ADHD6	7.73364	2.64859	2.48037	1.64787	1.44696	1.24279	1.30092	0.234591	0.661011
ADHD7	28.0711	9.37816	10.1414	6.83243	3.57276	2.13422	3.59869	1.61721	0.896633
ADHD8	5.75511	3.15974	2.74881	2.16191	1.47039	1.62841	1.30853	0.463801	0.699497
ADHD9	3.13884	2.03293	1.48319	1.09613	1.51069	1.34258	0.666106	0.476409	0.568194
ADHD10	2.85728	2.19209	1.46337	1.04095	0.92653	0.994822	0.709936	0.219532	0.341549
ADHD11	2.4318	3.83731	1.35984	1.16387	1.10111	0.971371	0.633752	0.288555	0.430597
ADHD12	2.0886	2.05144	1.5795	1.19067	0.921995	0.889518	0.515937	0.193172	0.34847
ADHD13	2.83902	2.74748	2.0824	1.60113	1.28798	1.1997	0.726032	0.223539	0.544385
ADHD14	23.5336	9.79048	6.52126	2.32115	6.14251	2.5183	3.40587	0.972968	1.18688
ADHD15	6.37105	6.08487	3.92592	1.68495	0.988798	0.972036	1.50229	0.214514	0.599333
ADHD16	4.72437	3.39555	1.957	1.34741	1.40659	1.26109	0.833719	0.295996	0.555196
ADHD17	31.6695	14.9185	17.1544	4.79175	3.57975	2.37564	6.37754	1.88964	0.771776
ADHD18	24.2236	13.8168	12.1233	2.63697	3.26464	2.16459	5.01351	1.40791	0.799837
ADHD19	1.81185	2.16301	1.8036	1.33629	0.825246	0.809157	0.545085	0.127654	0.2351
ADHD20	7.48166	3.85275	2.21843	1.54559	1.3843	1.56927	1.40046	0.508115	0.610372
ADHD21	1.81302	1.76098	1.2541	1.0023	1.01723	1.00489	0.552348	0.334669	0.296986
ADHD22	16.8641	7.89204	6.83691	3.78466	4.5398	2.46777	2.89391	2.15044	1.23633
ADHD23	4.2309	3.57256	1.92822	1.12196	0.887466	0.862049	0.963184	0.183738	0.399349
ADHD24	1.84665	1.70827	1.23027	1.15827	1.23664	0.915915	0.535231	0.193944	0.406982
ADHD25	4.17263	2.38912	2.19528	1.44146	2.08881	1.13909	1.1867	0.287571	0.900583
ADHD26	25.5137	8.63677	9.14724	3.89319	9.22618	2.25445	2.74767	1.76258	0.508494
ADHD27	2.34938	1.81333	1.59467	1.05495	1.11917	0.89352	0.657934	0.348035	0.373524
ADHD28	4.059	3.46574	2.39548	1.49691	0.915073	0.887857	0.723914	0.206118	0.314291
ADHD29	2.31578	2.19025	1.77252	1.48551	0.97755	0.838667	0.644866	0.205033	0.488901
ADHD30	2.56103	2.0832	1.63544	1.1997	1.48621	1.36528	0.702263	0.319992	0.486328
HC1	2.06352	1.9562	1.71005	1.46269	1.34289	1.3559	0.647114	0.274559	0.388282
HC2	3.08817	2.63757	2.0073	2.05607	1.41596	1.18216	0.940904	0.360595	0.560394
HC3	2.23069	2.83117	1.2425	1.13212	1.11858	0.94202	0.605774	0.230686	0.401515
HC4	4.74061	3.20997	2.18565	1.12777	1.28314	0.991571	1.01772	0.250533	0.489211
HC5	19.5336	10.7999	12.0368	4.7043	1.89387	2.21702	3.57025	0.609826	0.833835
HC6	5.60745	3.31867	2.35334	1.60514	1.69032	1.32613	1.50249	0.339757	0.713289
HC7	2.72462	2.9648	2.24344	2.06943	0.927149	0.752621	0.915682	0.189537	0.635109
HC8	2.07692	1.53162	1.0939	1.08227	0.863286	0.862914	0.438499	0.138122	0.251708
HC9	8.59349	5.80135	2.59008	1.32221	1.08194	1.17974	1.53702	0.37284	0.582598
HC10	2.49891	1.94988	1.51303	1.2191	2.26219	1.88275	0.856073	0.347008	0.783164
HC11	4.48159	2.66896	2.14787	1.24512	0.991136	1.04786	1.05049	0.227488	0.613914
HC12	2.75755	2.55445	2.64801	1.82028	1.01502	0.974315	0.661861	0.26998	0.512993
HC13	18.6877	3.4797	2.34212	2.22197	1.48934	1.36786	1.12039	0.237966	1.01383
HC14	2.37628	2.09049	0.979963	0.808279	1.03212	0.915766	0.602632	0.202067	0.372482
HC15	5.8146	3.37392	2.73878	1.66181	1.25837	1.20476	1.28337	0.348495	0.709604
HC16	2.16029	1.94285	1.42962	1.14237	1.36023	1.32451	0.615663	0.273775	0.513017
HC17	3.03727	2.62291	2.12664	1.26187	1.63191	1.20387	0.740322	0.222444	0.545741
HC18	2.54599	1.7607	1.19387	1.06685	1.13181	1.07547	0.620655	0.248314	0.354646
HC19	1.99863	3.1819	1.47549	1.33051	0.952878	0.859137	0.581683	0.232261	0.437691
HC20	1.79371	2.34463	2.22451	1.77209	0.921185	0.799737	0.51391	0.223875	0.358955
HC21	7.1724	1.78411	1.563	1.39197	1.27621	1.15297	0.726794	0.24871	0.639628
HC22	11.4442	5.63594	4.17723	2.41347	1.76867	1.34903	1.93404	0.56669	0.831711
HC23	4.23914	2.86047	2.39598	1.47143	1.61719	1.44963	1.04545	0.33482	0.700812
HC24	2.07475	2.11102	2.12237	1.5868	1.20885	0.884863	0.528611	0.187385	0.427925
HC25	3.91294	4.34335	2.46141	1.39018	1.5449	1.07787	0.970111	0.204589	0.607918
HC26	2.47685	2.27011	1.5591	1.23116	1.35643	1.39643	0.629036	0.328029	0.527626
HC27	1.84583	1.80632	1.32887	1.1339	1.16587	1.19774	0.486806	0.236229	0.397532
HC28	4.6502	3.24325	1.89802	1.35105	1.45937	1.24307	0.978099	0.33412	0.689332
HC29	2.49476	2.58778	1.54358	1.29989	1.12854	1.07774	0.695034	0.349806	0.409847
HC30	1.49808	1.30749	1.06248	0.986068	0.952675	0.860326	0.402623	0.203122	0.280634

## Sheet: Independent components
	FIX		ICA-AROMA		ME-AROMA		ME-ICA
	Estimated Ics	Removed Ics	Estimated Ics	Removed Ics	Estimated Ics	Removed Ics	Estimated Ics	Removed Ics
	48	20	48	31	49	26	55	36
	56	35	56	40	56	36	63	51
	48	26	48	41	49	36	45	35
	57	23	57	51	58	44	60	44
	54	20	54	43	53	40	37	26
	56	25	56	47	54	46	49	37
	52	6	52	47	28	19	79	67
	41	14	41	29	52	33	42	25
	55	31	55	35	55	33	53	34
	37	20	37	29	45	34	51	38
	57	20	57	39	51	29	65	42
	48	21	48	36	49	36	46	30
	35	13	35	28	36	29	31	22
	72	51	72	58	59	41	88	73
	52	16	52	47	52	43	42	31
	48	21	48	30	45	27	46	31
	66	30	66	61	41	31	81	76
	83	54	83	71	66	44	94	80
	31	8	31	25	36	30	41	36
	57	27	57	39	54	35	62	46
	43	16	43	28	45	25	61	47
	61	20	61	45	19	9	69	53
	48	20	48	41	51	41	49	40
	40	14	40	25	47	33	58	35
	55	34	55	41	52	37	39	31
	52	20	52	46	13	9	70	66
	49	21	49	36	49	30	48	33
	48	10	48	38	49	35	55	42
	53	7	53	38	44	29	60	38
	48	25	48	29	52	31	48	30
	22	8	22	14	30	20	29	18
	43	21	43	33	47	33	53	41
	44	15	44	31	43	27	53	35
	55	34	55	46	55	43	46	32
	76	28	76	66	61	51	77	71
	66	28	66	45	53	38	70	52
	53	9	53	44	49	39	54	38
	38	19	38	34	44	39	47	36
	65	41	65	57	50	37	54	47
	46	17	46	21	51	26	56	36
	59	33	59	49	57	47	55	36
	52	9	52	43	44	33	43	31
	58	5	58	52	58	43	71	43
	41	23	41	26	44	29	50	38
	46	20	46	42	38	32	51	36
	41	15	41	22	43	24	53	30
	50	25	50	36	50	34	36	29
	48	24	48	28	52	27	47	29
	46	11	46	36	44	32	56	36
	38	12	38	29	40	28	52	34
	32	8	32	27	39	28	45	28
	66	22	66	53	46	35	67	54
	54	24	54	42	54	41	56	39
	36	13	36	28	43	30	47	30
	48	20	48	39	52	40	49	36
	50	27	50	34	53	34	45	27
	38	15	38	22	41	24	55	36
	47	21	47	35	49	34	51	34
	46	15	46	34	49	29	58	40
	40	14	40	23	43	25	59	46

## Sheet: Power Spectral Density
ADHD:	Frequency	MWC	FIXsoft	FIXagg	AROMAsoft	AROMAagg	ME-Uncleaned	ME-AROMAagg	MEICA		HC:	Frequency	MWC	FIXsoft	FIXagg	AROMAsoft	AROMAagg	ME-Uncleaned	ME-AROMAagg	MEICA
	0	1.82971	1.68674	0.923551	4.40723	0.925629	1.62905	0.513555	3.8957			0	1.88844	2.1692	1.20551	4.69314	1.10807	1.37289	0.164529	5.9766
	0.00151994	3.88055	3.59255	1.9799	9.13925	1.99414	3.35857	1.03741	7.85725			0.00151994	4.13688	4.77278	2.71812	9.87583	2.37781	2.91401	0.345593	12.0368
	0.00303988	4.52983	4.2248	2.35796	10.0492	2.40223	3.67971	1.05988	7.91905			0.00303988	5.16633	6.00933	3.6044	11.5964	2.88352	3.28429	0.393224	12.2666
	0.00455982	5.56711	5.20332	2.92662	11.3701	3.03379	4.14572	1.09879	8.0118			0.00455982	6.72481	7.94304	4.83053	14.2146	3.81078	3.79209	0.466229	12.5851
	0.00607977	6.97885	6.4391	3.61294	12.8679	3.77919	4.67148	1.20303	8.1278			0.00607977	8.97255	10.6242	6.07518	16.5796	4.96059	4.36456	0.555778	12.8239
	0.00759971	8.82416	7.84183	4.34444	14.3114	4.57922	5.26631	1.30488	8.26567			0.00759971	11.526	13.4771	7.24002	18.9254	6.20386	4.90439	0.642918	12.9032
	0.00911965	10.8118	9.33232	5.06316	16.3262	5.37803	5.77284	1.39417	8.43038			0.00911965	14.0305	16.1767	8.2103	20.2108	7.40603	5.25601	0.722182	12.811
	0.0106396	12.5785	10.8436	5.73083	18.1471	6.1207	6.14675	1.44863	8.62847			0.0106396	16.2465	18.4483	9.02298	21.3587	8.45095	5.33688	0.791612	12.5292
	0.0121595	14.1407	12.3151	6.32594	19.571	6.77772	6.37772	1.40067	8.86175			0.0121595	17.9091	20.0546	9.77474	22.2773	9.26277	5.19955	0.843627	12.077
	0.0136795	15.4959	13.6874	6.83646	20.5896	7.33234	6.48305	1.34157	9.12338			0.0136795	19.1284	21.1264	10.3746	22.845	9.81813	5.04685	0.873991	11.5032
	0.0151994	16.6257	14.9007	7.25269	21.2605	7.77511	6.21443	1.27658	9.39755			0.0151994	19.9154	21.5467	10.9766	23.1195	10.1437	5.01708	0.883046	10.8726
	0.0167194	17.5356	15.8978	7.56314	21.6652	8.09973	5.88323	1.21022	9.66104			0.0167194	20.1943	21.5228	11.71	23.4406	10.2992	4.9735	0.875768	10.2519
	0.0182393	17.9152	16.6252	7.75376	21.8635	8.30073	5.5614	1.14551	9.88401			0.0182393	20.1898	21.224	12.4102	24.1652	10.3533	4.94395	0.86044	9.69718
	0.0197592	17.7991	17.0342	7.81033	21.8608	8.3729	5.26719	1.08377	10.0297			0.0197592	20.8211	20.9481	12.7381	24.0668	10.3611	4.71754	0.837717	9.56077
	0.0212792	17.555	17.082	7.72301	21.6053	8.31291	4.99649	1.02479	10.0559			0.0212792	21.1611	21.3164	12.8338	23.2505	10.353	4.58398	0.815035	9.74851
	0.0227991	17.1975	16.7392	7.49245	21.0192	8.12331	4.73126	0.967511	9.92098			0.0227991	21.174	21.4378	12.6916	22.3688	10.3365	4.53165	0.801014	9.87398
	0.0243191	16.5407	16.0063	7.27921	20.0488	7.81774	4.45172	0.910673	9.59725			0.0243191	20.8872	21.2795	12.5071	21.4462	10.3076	4.48152	0.783717	9.89797
	0.025839	15.6105	14.9312	7.06636	18.7114	7.4247	4.14707	0.853614	9.08482			0.025839	20.3923	20.8888	12.3172	20.6035	10.3475	4.3483	0.76304	9.81925
	0.0273589	14.4954	13.6189	6.79565	17.2174	6.98669	3.82089	0.796793	8.42056			0.0273589	19.8167	20.3785	12.1152	20.1137	10.0905	4.21714	0.739125	9.41308
	0.0288789	13.3466	12.2214	6.49966	15.7103	6.55299	3.48946	0.741922	7.67426			0.0288789	19.2057	19.8778	11.8391	19.7484	9.61102	4.08665	0.719029	8.98562
	0.0303988	12.3384	11.4143	6.21394	14.2396	6.16796	3.17467	0.691596	6.93135			0.0303988	18.707	19.4759	11.5236	19.4843	9.24356	3.962	0.70371	8.61774
	0.0319188	11.6083	10.8698	5.96433	12.9429	5.85934	2.89523	0.648492	6.26808			0.0319188	18.3813	19.1865	11.2971	19.2364	8.9241	3.77485	0.688823	8.32101
	0.0334387	11.2066	10.552	5.75827	11.8951	5.63175	2.66023	0.624628	5.72952			0.0334387	18.1486	18.9504	10.8329	18.8863	8.64031	3.58297	0.673875	8.06601
	0.0349587	11.0814	10.3924	5.65996	11.0955	5.46827	2.46763	0.581873	5.31977			0.0349587	17.8279	18.6699	10.3496	18.3298	8.36623	3.38654	0.657797	7.80423
	0.0364786	11.1064	10.2243	5.5896	10.6524	5.33882	2.30772	0.551207	5.00778			0.0364786	17.3734	18.2572	9.83397	17.5216	8.07308	3.18462	0.639256	7.49649
	0.0379985	11.136	10.1306	5.5077	10.3999	5.21144	2.16938	0.528117	4.74529			0.0379985	16.8061	17.6698	9.28877	16.4953	7.74138	2.98074	0.617264	7.13347
	0.0395185	11.0594	10.1432	5.39274	10.1552	5.06166	2.04588	0.508977	4.53081			0.0395185	16.1607	16.9215	8.73935	15.3502	7.36894	2.78413	0.591765	6.6489
	0.0410384	10.8304	10.1464	5.23475	9.84226	4.87726	1.93769	0.498732	4.33309			0.0410384	15.4995	15.763	8.22803	14.2132	6.97164	2.60718	0.563877	5.99913
	0.0425584	10.4653	10.1187	5.03642	9.42958	4.65865	1.85113	0.491003	4.09305			0.0425584	14.8839	14.5842	7.79913	13.1944	6.57728	2.46068	0.535669	5.43806
	0.0440783	10.0173	10.0551	4.83411	8.92474	4.41635	1.79369	0.486537	3.82621			0.0440783	14.3525	13.5931	7.48244	12.3582	6.35754	2.34064	0.509558	5.01004
	0.0455982	9.54566	9.96201	4.79385	8.36067	4.16748	1.76847	0.487296	3.55496			0.0455982	13.9128	12.8151	7.2826	11.7169	6.23176	2.21233	0.493561	4.70626
	0.0471182	9.0938	9.85072	4.71318	7.78095	3.93182	1.77035	0.493469	3.29946			0.0471182	13.5478	12.2256	7.17841	11.2462	6.13286	2.12244	0.493839	4.4913
	0.0486381	8.68133	9.73348	4.58559	7.22763	3.7272	1.78594	0.503344	3.07251			0.0486381	13.2284	11.7762	7.13098	10.9061	6.05031	2.05767	0.494393	4.32134
	0.0501581	8.39548	9.6203	4.41546	6.73293	3.56468	1.79763	0.514368	2.87878			0.0501581	12.926	11.4206	7.096	10.6567	5.97055	2.00521	0.492917	4.16108
	0.051678	8.12182	9.51692	4.21759	6.31466	3.4449	1.79015	0.524431	2.72725			0.051678	12.6171	11.1266	7.03485	10.4611	5.87959	1.95534	0.487413	3.99197
	0.053198	7.8154	9.42346	4.0117	5.9755	3.35741	1.75667	0.527939	2.65199			0.053198	12.2829	10.871	6.92143	10.2803	5.76485	1.89014	0.476691	3.81028
	0.0547179	7.48232	9.30901	3.81549	5.80708	3.28435	1.70172	0.515569	2.58879			0.0547179	11.9071	10.6271	6.77937	9.83476	5.61632	1.7939	0.460722	3.61906
	0.0562378	7.18405	8.89093	3.63998	5.68916	3.2074	1.61754	0.506654	2.53657			0.0562378	11.4782	10.3562	6.72665	9.33491	5.42753	1.68194	0.440713	3.42087
	0.0577578	7.06102	8.5809	3.48906	5.59647	3.1151	1.55508	0.50168	2.49789			0.0577578	10.9946	10.0132	6.63465	8.76103	5.19725	1.56043	0.41883	3.21577
	0.0592777	6.93981	8.33307	3.36235	5.51429	3.0072	1.51787	0.499624	2.47425			0.0592777	10.4718	9.56417	6.47583	8.11319	4.93188	1.43956	0.397631	3.00443
	0.0607977	6.83077	8.10459	3.27099	5.42767	2.89391	1.49874	0.498382	2.46239			0.0607977	9.94345	9.00487	6.23769	7.41849	4.64738	1.33105	0.384398	2.79268
	0.0623176	6.74234	7.86526	3.24872	5.3252	2.79053	1.48725	0.495603	2.4537			0.0623176	9.45346	8.36983	5.93333	6.72451	4.3686	1.24497	0.373256	2.59289
	0.0638375	6.6767	7.64724	3.23901	5.20131	2.71031	1.47207	0.489494	2.43667			0.0638375	9.04162	7.72533	5.60091	6.08357	4.12496	1.17526	0.364306	2.42048
	0.0653575	6.62669	7.40248	3.23183	5.0559	2.65879	1.43908	0.479274	2.3808			0.0653575	8.72879	7.14915	5.29168	5.53551	3.95628	1.08635	0.357338	2.26035
	0.0668774	6.57604	7.11372	3.21365	4.89187	2.67376	1.3982	0.465198	2.27308			0.0668774	8.51015	6.70612	5.05173	5.09729	3.84513	1.02602	0.35141	2.13617
	0.0683974	6.50341	6.78516	3.17121	4.71197	2.71203	1.33567	0.448241	2.1708			0.0683974	8.36011	6.42981	4.91873	4.91265	3.78721	0.991272	0.345239	2.0854
	0.0699173	6.38866	6.35766	3.09588	4.62494	2.72493	1.2615	0.42967	2.0771			0.0699173	8.246	6.31622	4.85303	4.8077	3.66067	0.974922	0.337704	2.04551
	0.0714373	6.21857	5.76908	2.98694	4.50593	2.70264	1.18254	0.410678	2.0116			0.0714373	8.1424	6.24443	4.81225	4.70809	3.54112	0.967998	0.328217	2.00677
	0.0729572	5.99007	5.22361	2.85249	4.33665	2.63955	1.10453	0.39219	1.93162			0.0729572	8.03805	6.19503	4.77914	4.60322	3.41671	0.962205	0.316849	1.9637
	0.0744771	5.71035	4.823	2.70795	4.11894	2.53514	1.03049	0.374842	1.80181			0.0744771	7.93226	6.21518	4.74137	4.49257	3.28396	0.951674	0.304158	1.91398
	0.0759971	5.39505	4.51549	2.61034	3.86336	2.4041	0.960929	0.359029	1.66038			0.0759971	7.82468	6.2775	4.69552	4.3803	3.149	0.933605	0.29088	1.85701
	0.077517	5.06566	4.29355	2.55071	3.58728	2.30732	0.895469	0.344954	1.51621			0.077517	7.70643	6.35432	4.64627	4.24084	3.02481	0.907902	0.277638	1.79303
	0.079037	4.74671	4.1385	2.51364	3.31291	2.19777	0.834692	0.332598	1.37983			0.079037	7.55936	6.42217	4.58487	4.11529	2.92584	0.876231	0.264823	1.72293
	0.0805569	4.47593	4.02915	2.49782	3.06448	2.08203	0.781091	0.321687	1.26192			0.0805569	7.36443	6.31118	4.33186	4.02089	2.86221	0.840991	0.252646	1.64826
	0.0820768	4.2882	3.94905	2.49599	2.90406	1.96933	0.738553	0.311715	1.17092			0.0820768	7.11393	6.09676	4.10308	3.93722	2.83578	0.804619	0.241304	1.57123
	0.0835968	4.18642	3.89001	2.49729	2.81222	1.87032	0.710743	0.302101	1.11454			0.0835968	6.81942	5.87071	3.87967	3.81447	2.8394	0.769303	0.231107	1.49446
	0.0851167	4.13609	3.85183	2.49072	2.77162	1.79428	0.699291	0.292365	1.10172			0.0851167	6.50974	5.67069	3.67995	3.76785	2.85914	0.736982	0.222465	1.42055
	0.0866367	4.06994	3.83948	2.46859	2.7752	1.74572	0.702722	0.283835	1.11597			0.0866367	6.21946	5.52508	3.51606	3.76495	2.80476	0.709342	0.215736	1.35162
	0.0881566	3.96895	3.8594	2.42913	2.80543	1.7224	0.716604	0.284273	1.14644			0.0881566	5.97388	5.44592	3.39329	3.77721	2.76034	0.687606	0.210993	1.31547
	0.0896766	3.88391	3.91607	2.37735	2.83906	1.71599	0.73479	0.276212	1.18031			0.0896766	5.77869	5.33657	3.31068	3.79875	2.72522	0.672128	0.207846	1.31737
	0.0911965	3.83011	4.00973	2.35707	2.85448	1.71523	0.751201	0.269615	1.20604			0.0911965	5.61976	5.16761	3.26292	3.82083	2.70198	0.662025	0.205459	1.3234
	0.0927164	3.73887	4.13563	2.34089	2.8388	1.71006	0.761487	0.263805	1.21595			0.0927164	5.47264	5.02549	3.24289	3.81211	2.6911	0.655145	0.20277	1.32788
	0.0942364	3.62845	4.36024	2.3356	2.79132	1.69458	0.76399	0.257917	1.20736			0.0942364	5.31641	4.89631	3.24428	3.63885	2.6658	0.64606	0.198873	1.32597
	0.0957563	3.52452	4.48543	2.34623	2.72185	1.66752	0.751598	0.251348	1.18225			0.0957563	5.14447	4.77474	3.26292	3.47081	2.62694	0.61722	0.193385	1.31442
	0.0972763	3.45138	4.37598	2.37427	2.64481	1.6305	0.737772	0.24408	1.14563			0.0972763	4.96739	4.66532	3.27597	3.32666	2.56063	0.595298	0.186643	1.29162
	0.0987962	3.4247	4.26089	2.41824	2.57195	1.58575	0.726994	0.236688	1.10341			0.0987962	4.80735	4.57884	3.13796	3.21903	2.47834	0.578936	0.179618	1.2573
	0.100316	3.44803	4.14164	2.51397	2.57006	1.53474	0.719224	0.232027	1.06028			0.100316	4.68804	4.52674	3.04671	3.15166	2.41219	0.553487	0.175948	1.22475
	0.101836	3.51331	4.01836	2.60956	2.56285	1.47861	0.712123	0.229638	1.01822			0.101836	4.62516	4.51654	3.01509	3.11982	2.36026	0.530239	0.178821	1.18984
	0.103356	3.60429	3.9432	2.69124	2.53035	1.42335	0.701506	0.227571	0.976229			0.103356	4.62153	4.54953	3.04748	3.09976	2.31826	0.512134	0.18475	1.14838
	0.104876	3.7012	3.85341	2.74978	2.45652	1.37498	0.682898	0.225712	0.931324			0.104876	4.66728	4.53806	3.13919	3.05841	2.28335	0.499706	0.192367	1.10481
	0.106396	3.78518	3.77603	2.78168	2.3338	1.32189	0.653521	0.223836	0.880545			0.106396	4.74344	4.47647	3.27695	3.02284	2.25586	0.492171	0.199976	1.06498
	0.107916	3.84166	3.70619	2.75897	2.1665	1.26973	0.613797	0.221627	0.823159			0.107916	4.82618	4.44494	3.36746	2.96589	2.253	0.487857	0.206031	1.03384
	0.109436	3.86269	3.64573	2.65482	2.00766	1.243	0.567589	0.219771	0.76194			0.109436	4.89045	4.44288	3.32561	2.91771	2.25965	0.484275	0.209416	1.01301
	0.110956	3.84772	3.5923	2.55641	1.9334	1.22817	0.520972	0.217236	0.702747			0.110956	4.91313	4.46206	3.27658	2.82286	2.25106	0.467822	0.209511	0.999697
	0.112476	3.80302	3.54047	2.47054	1.88806	1.22047	0.480042	0.213135	0.652416			0.112476	4.87629	4.48753	3.21846	2.70069	2.22551	0.450724	0.206135	0.988027
	0.113996	3.73945	3.48403	2.40283	1.89455	1.21381	0.448723	0.207976	0.615887			0.113996	4.77089	4.50231	3.1494	2.5665	2.1844	0.432229	0.199501	0.971955
	0.115516	3.66906	3.4183	2.35686	1.87677	1.20289	0.427546	0.207137	0.593973			0.115516	4.59949	4.49353	3.06905	2.42373	2.13217	0.411899	0.190189	0.948008
	0.117036	3.60124	3.34148	2.33286	1.83412	1.18466	0.413903	0.208071	0.58294			0.117036	4.37638	4.42993	2.97936	2.27625	2.07926	0.390264	0.184116	0.916234
	0.118555	3.53988	3.31372	2.32655	1.77163	1.15864	0.403539	0.20881	0.576115			0.118555	4.12459	4.31932	2.88454	2.12927	2.03905	0.368957	0.175915	0.879076
	0.120075	3.48258	3.32569	2.32939	1.69811	1.1263	0.392538	0.208718	0.566733			0.120075	3.8707	4.13059	2.79042	1.98958	1.9758	0.350171	0.166241	0.839309
	0.121595	3.42259	3.31407	2.33075	1.62352	1.09012	0.378886	0.198429	0.550602			0.121595	3.63959	3.94101	2.70354	1.86454	1.87253	0.335689	0.155979	0.798573
	0.123115	3.35258	3.27152	2.32155	1.55653	1.05262	0.362988	0.18624	0.527376			0.123115	3.45111	3.7946	2.63013	1.76019	1.79906	0.326027	0.145847	0.757333
	0.124635	3.26885	3.2008	2.29775	1.50304	1.01591	0.347066	0.178816	0.499973			0.124635	3.31877	3.69001	2.57519	1.67938	1.74159	0.32017	0.136299	0.715853
	0.126155	3.17356	3.114	2.22666	1.46557	0.981469	0.333822	0.17314	0.472651			0.126155	3.24947	3.6211	2.54134	1.62115	1.69206	0.312523	0.127572	0.675113
	0.127675	3.07401	3.02825	2.11877	1.44326	0.950322	0.325063	0.174543	0.448798			0.127675	3.24278	3.56635	2.52798	1.5814	1.64677	0.303733	0.119798	0.636832
	0.129195	2.97907	2.95951	2.02271	1.43211	0.923086	0.320865	0.17824	0.429517			0.129195	3.28951	3.50909	2.53087	1.55444	1.60158	0.295448	0.113093	0.602605
	0.130715	2.89483	2.86301	1.94315	1.42565	0.899893	0.319599	0.169033	0.413515			0.130715	3.37118	3.4983	2.54266	1.53462	1.53627	0.286753	0.107558	0.572862
	0.132235	2.82189	2.73898	1.88184	1.41606	0.880087	0.308864	0.158463	0.398138			0.132235	3.46202	3.52758	2.48916	1.51355	1.5043	0.275708	0.103205	0.546417
	0.133755	2.75577	2.64938	1.83863	1.39594	0.865569	0.295646	0.147625	0.380865			0.133755	3.53429	3.58289	2.44576	1.48096	1.45143	0.259505	0.0998665	0.521404
	0.135275	2.69037	2.59166	1.79635	1.34414	0.847038	0.280179	0.137415	0.3605			0.135275	3.56579	3.61004	2.41222	1.4274	1.39785	0.244265	0.0979702	0.507429
	0.136795	2.62228	2.55909	1.72242	1.28702	0.825166	0.263325	0.12854	0.349481			0.136795	3.48273	3.5257	2.38567	1.34506	1.34617	0.229778	0.0965126	0.483296
	0.138315	2.55362	2.54336	1.67154	1.24701	0.802375	0.246608	0.125835	0.336893			0.138315	3.35652	3.38741	2.36349	1.25647	1.29935	0.215913	0.0943811	0.444335
	0.139835	2.49186	2.56097	1.64406	1.19503	0.781637	0.231561	0.124167	0.32122			0.139835	3.24058	3.26593	2.33384	1.16425	1.26021	0.202841	0.0913171	0.406583
	0.141355	2.44697	2.59281	1.63602	1.13447	0.765349	0.21926	0.122804	0.304052			0.141355	3.15016	3.11828	2.25235	1.0739	1.26577	0.191137	0.0875003	0.372689
	0.142875	2.42772	2.63	1.64063	1.08149	0.754529	0.210186	0.121279	0.286783			0.142875	3.09367	2.9579	2.19316	1.00844	1.24592	0.18171	0.083448	0.344752
	0.144394	2.43917	2.58352	1.6502	1.0433	0.74865	0.204326	0.118578	0.270387			0.144394	3.07159	2.79936	2.16256	0.977538	1.20156	0.175544	0.0797662	0.318173
	0.145914	2.50592	2.54732	1.65819	1.02364	0.746081	0.201323	0.115251	0.255399			0.145914	3.07765	2.59349	2.15984	0.928519	1.15965	0.172589	0.0768788	0.294554
	0.147434	2.60431	2.53083	1.66064	1.02316	0.744807	0.200561	0.111364	0.2444			0.147434	3.1011	2.5173	2.17591	0.896551	1.17475	0.167512	0.0748719	0.280809
	0.148954	2.69631	2.52925	1.65709	1.04022	0.743026	0.196968	0.107297	0.244026			0.148954	3.12925	2.54184	2.1955	0.885609	1.19743	0.164734	0.0735169	0.280941
	0.150474	2.7389	2.5344	1.65088	1.07127	0.739393	0.187241	0.103776	0.243957			0.150474	3.15011	2.52464	2.20251	0.906041	1.20373	0.157449	0.0724421	0.284475
	0.151994	2.82297	2.53787	1.64869	1.05563	0.732966	0.178762	0.102697	0.243286			0.151994	3.15488	2.55011	2.18587	0.929449	1.20133	0.151358	0.0713419	0.288916
	0.153514	2.92356	2.53346	1.65917	1.02049	0.723115	0.17135	0.101353	0.24157			0.153514	3.11915	2.60292	2.14319	0.947696	1.19672	0.147323	0.070108	0.292621
	0.155034	3.00993	2.52581	1.69051	1.01927	0.709638	0.164816	0.0999483	0.238794			0.155034	3.0515	2.66443	2.08061	0.956402	1.1911	0.145398	0.0688203	0.292508
	0.156554	3.06332	2.51883	1.74765	1.03603	0.693078	0.159049	0.0988748	0.234852			0.156554	2.97699	2.71749	2.00934	0.952357	1.1856	0.145193	0.0676272	0.285829
	0.158074	3.07325	2.4958	1.77743	1.05561	0.675021	0.153971	0.098609	0.230499			0.158074	2.88163	2.74939	1.93294	0.942014	1.18045	0.145927	0.0666024	0.27764
	0.159594	3.04069	2.44594	1.76972	1.07347	0.660988	0.149423	0.0995692	0.225778			0.159594	2.78941	2.75275	1.87354	0.927583	1.17485	0.146633	0.0660922	0.266323
	0.161114	2.97747	2.38533	1.77734	1.08565	0.658317	0.14513	0.101993	0.21827			0.161114	2.6958	2.72499	1.83531	0.903464	1.1674	0.157734	0.0667745	0.252672
	0.162634	2.90218	2.35293	1.77358	1.09119	0.652966	0.140836	0.105849	0.209019			0.162634	2.59682	2.66765	1.81554	0.872131	1.15688	0.165406	0.0667807	0.240533
	0.164154	2.834	2.36078	1.77231	1.09311	0.647859	0.136502	0.110789	0.199169			0.164154	2.49535	2.5861	1.80923	0.833925	1.14301	0.168171	0.064975	0.230383
	0.165674	2.78683	2.41177	1.77225	1.09672	0.648557	0.132421	0.116159	0.189699			0.165674	2.4028	2.48912	1.8124	0.791239	1.12683	0.16094	0.0624977	0.222426
	0.167194	2.76621	2.49846	1.77189	1.10593	0.662369	0.129097	0.121082	0.1819			0.167194	2.33477	2.38771	1.82371	0.748849	1.1105	0.148742	0.059145	0.216546
	0.168714	2.76977	2.60547	1.77162	1.11979	0.678977	0.126974	0.125447	0.176504			0.168714	2.28216	2.29284	1.84382	0.713049	1.09672	0.136918	0.0568964	0.200537
	0.170233	2.79072	2.66185	1.77295	1.13192	0.696178	0.126168	0.128831	0.173139			0.170233	2.22753	2.21292	1.8608	0.690012	1.08797	0.126276	0.054899	0.181953
	0.171753	2.82206	2.70868	1.77688	1.13357	0.712603	0.126408	0.129728	0.170503			0.171753	2.20095	2.15218	1.84571	0.683996	1.08579	0.117203	0.053202	0.169048
	0.173273	2.85944	2.77354	1.78257	1.11853	0.727779	0.127189	0.128178	0.167169			0.173273	2.20107	2.11114	1.83647	0.695901	1.09021	0.109722	0.0517454	0.162036
	0.174793	2.91567	2.83588	1.78713	1.08682	0.741845	0.128044	0.124776	0.162461			0.174793	2.22533	2.03898	1.8291	0.722533	1.0996	0.103627	0.0504469	0.160145
	0.176313	3.01525	2.87517	1.78692	1.04484	0.755214	0.128727	0.1205	0.156842			0.176313	2.27011	1.97196	1.81966	0.717207	1.11084	0.0990272	0.0492553	0.161782
	0.177833	3.05857	2.87841	1.77956	1.00183	0.768394	0.128853	0.116414	0.151593			0.177833	2.3306	1.92536	1.80632	0.708335	1.12001	0.0951718	0.0481534	0.160624
	0.179353	2.97268	2.83741	1.7654	0.965153	0.781961	0.125369	0.11337	0.148055			0.179353	2.3805	1.90491	1.79055	0.700534	1.1223	0.0917258	0.0471326	0.154514
	0.180873	2.84083	2.7444	1.74764	0.937154	0.796523	0.12353	0.111835	0.146918			0.180873	2.426	1.91157	1.77633	0.694568	1.11872	0.0880909	0.0461737	0.148482
	0.182393	2.71091	2.64515	1.69193	0.915281	0.812512	0.12326	0.113317	0.147956			0.182393	2.37837	1.93865	1.76779	0.691207	1.10552	0.0859723	0.0452501	0.143136
	0.183913	2.62215	2.5514	1.61913	0.894797	0.829852	0.124212	0.117197	0.146765			0.183913	2.31865	1.97227	1.76631	0.69038	1.08488	0.0831928	0.0443429	0.138995
	0.185433	2.54491	2.46646	1.56219	0.872062	0.847723	0.125852	0.120886	0.14371			0.185433	2.24666	1.99533	1.76902	0.690791	1.03676	0.0793368	0.0434524	0.136196
	0.186953	2.47944	2.38639	1.52433	0.846406	0.864666	0.124278	0.123953	0.139819			0.186953	2.16273	1.99382	1.76984	0.690346	0.985136	0.0747366	0.0425978	0.131743
	0.188473	2.42299	2.3057	1.50409	0.819937	0.879081	0.120511	0.126203	0.135417			0.188473	2.07023	1.96253	1.76287	0.687219	0.939267	0.0707633	0.0418876	0.127344
	0.189993	2.37354	2.22399	1.49672	0.795974	0.860317	0.116677	0.127653	0.131143			0.189993	1.97726	1.90792	1.74634	0.681007	0.903415	0.0690526	0.0413022	0.124025
	0.191513	2.33244	2.14923	1.49644	0.777401	0.830917	0.113208	0.128394	0.127808			0.191513	1.89604	1.84632	1.72445	0.673222	0.879063	0.0690694	0.040739	0.121739
	0.193033	2.30432	2.09538	1.49479	0.765878	0.809497	0.110739	0.128	0.126795			0.193033	1.84012	1.7981	1.69247	0.665829	0.865471	0.070406	0.0403376	0.120406
	0.194553	1.14711	1.03782	0.739945	0.381001	0.400829	0.0549197	0.0641183	0.0634044			0.194553	0.910063	0.889948	0.839833	0.329985	0.430586	0.0354576	0.0200963	0.059984
