# Supplementary material for: Comparing resting state fMRI de-noising approaches using multi- and single-echo acquisitions
Source: PLoS One. 2017 Mar 21;12(3):e0173289. doi: 10.1371/journal.pone.0173289 (PMC5360253; doi:10.1371/journal.pone.0173289)
Supplement: S4 File — (GZ) [file pone.0173289.s005.gz]

Archive with 1 entries (1 files):
- pone.0173289.s005
